# Supplementary material for: The 5-HT7 receptor system as a treatment target for mood and anxiety disorders: A systematic review
Source: J Psychopharmacol. 2023 Nov 23;37(12):1167–81. doi: 10.1177/02698811231211228 (PMC10714716; doi:10.1177/02698811231211228)
Supplement: sj-xlsx-3-jop-10.1177_02698811231211228 – Supplemental material for The 5-HT7 receptor system as a treatment target for mood and anxiety disorders: A systematic review [file sj-xlsx-3-jop-10.1177_02698811231211228.xlsx]

## Sheet: Preclinical Behavioural Results
No.	Author / Year	Compound Name	Chemical Name	Groups and/or Comparator	Tests	Model	Results	P-Value	Other notes
1	Abbas 2009	Amisulpride	4-amino-N-[(1-ethylpyrrolidin-2-yl)methyl]-5-ethylsulfonyl-2-methoxybenzamide	5-HT7+/+ (WT) mice vs 5-HT7-/- (KO) mice; vehicle	TST	Depression	Amisulpride decreased immobility time at 1mg/kg, but not 0.3,3, or 10mg/kg in WT mice; amisulpride did not decrease immobility time in KO mice (which have already decreased immobilty time compared to WT mice)	p<0.05
1	Abbas 2009	Amisulpride	4-amino-N-[(1-ethylpyrrolidin-2-yl)methyl]-5-ethylsulfonyl-2-methoxybenzamide	5-HT7+/+ (WT) mice vs 5-HT7-/- (KO) mice; vehicle	FST	Depression	Amisulpride decreased immobility time at 0.1mg/kg but not 0.3 or 1 mg/kg; amisulpride did not decrease immobility time in KO mice (which have already decreased immobilty time compared to WT mice)	p<0.01
2	Adriani 2012	LP-211	N-(4-cyanophenylmethyl)-4-(2-diphenyl)-1-piperazinehexanamide	saline vehicle comparator	BWB	locomotion / exlporation	LP-211 administration (acutely, at a 0.25 mg/kg dose i.p.) increases locomotion and BWB exploration	p<0.05
2	Adriani 2012	LP-211	N-(4-cyanophenylmethyl)-4-(2-diphenyl)-1-piperazinehexanamide	saline vehicle comparator	D/L	anxiety	significantly at 0.25 mg/kg and as a tendency at 0.10 mg/kg dosages, mice spent much more time in the lit chamber than subjects of the vehicle group, revealing a decrease of anxiety-like behavior.	p<0.05
2	Adriani 2012	LP-211	N-(4-cyanophenylmethyl)-4-(2-diphenyl)-1-piperazinehexanamide	saline vehicle comparator	NS	curiosity	animals administered with drug (at 0.25 mg/kg immediately before the retrieval) spent less time in the novel chamber, significantly so for the second 5-min partial interval	p<0.05
2	Adriani 2012	LP-378	N-(4-Trifluorophenylmethyl)-4-(2-diphenyl)-1-piperazinehexanamide	saline vehicle comparator	BWB	locomotion / exlporation	mice treated with higher (0.83 and 2.5 mg/kg) doses spent more time in the white side in comparison with control mice	p<0.05
3	Balcer 2019	N/A	N/A	5-HT7+/+ (WT) mice vs 5-HT7-/- (KO) mice	SPB	anxiety + cognition	KO mice displayed significant increase in latency to approach the shock probe	p<0.05
3	Balcer 2019	N/A	N/A	5-HT7+/+ (WT) mice vs 5-HT7-/- (KO) mice	NSF	anxiety	KO mice had signifcantly lower latency to eat than WT mice	p<0.05
3	Balcer 2019	N/A	N/A	5-HT7+/+ (WT) mice vs 5-HT7-/- (KO) mice	EMT	anxiety	no significant differences	NS
3	Balcer 2019	N/A	N/A	5-HT7+/+ (WT) mice vs 5-HT7-/- (KO) mice	FST	depression	KO mice were signficantly less immobile	p<0.05
4	Bonaventure 2007	SB-269970	(2R)-1-[(3-hydroxyphenyl)sulfonyl]-2-[2-(4-methyl-1-piperidinyl)ethyl]-pyrrolidine	vehicle	TST	depression	3mg/kg SB-269970 significantly decreased the immobility time compared with vehicle-treated mice	p<0.05
4	Bonaventure 2007	SB-269970	(2R)-1-[(3-hydroxyphenyl)sulfonyl]-2-[2-(4-methyl-1-piperidinyl)ethyl]-pyrrolidine	vehicle	TST	depression	10mg/kg SB-269970 significantly decreased the immobility time compared with vehicle-treated mice	p<0.001
4	Bonaventure 2007	SB-269970	(2R)-1-[(3-hydroxyphenyl)sulfonyl]-2-[2-(4-methyl-1-piperidinyl)ethyl]-pyrrolidine	vehicle	TST	depression	30mg/kg SB-269970 significantly decreased the immobility time compared with vehicle-treated mice	p<0.001
4	Bonaventure 2007	SB-269970	(2R)-1-[(3-hydroxyphenyl)sulfonyl]-2-[2-(4-methyl-1-piperidinyl)ethyl]-pyrrolidine	vehicle	TST	depression	10mg/kg SB-269970 added to 1mg/kg citalopram alone reduced imobility time	p<0.001
5	Bonaventure 2012	JNJ-18038683	(3-(4-chlorophenyl)-1,4,5,6,7,8- hexahydro-1-(phenylmethyl)pyrazolo[3,4-d]azepine 2-hydroxy-1,2,3-propanetricarboxylate)	vehicle	TST	depression	doses of 0.3, 0.5, and 1 mg/kg significantly decreased the immobility time	0.3mg/kg - p<0.05; 0.5,1mg/kg - p<0.01
6	Canale 2015	Compound 32	(S)-2-(5-(4-([1,1'-Biphenyl]-2-yl)piperazin-1-yl)pentanoyl)-1,2,3,4-tetrahydroisoquinoline-3-carboxamide	vehicle	FST	depression	32 given in a dose of 10 mg/kg produced a distinct antidepressant-like effect in that test, significantly shortening the immobility time of mice by 24%; did not affect spontaneous locomotor activity	NR
7	Canale 2016a	Compound 17	1-Methyl-N-(1-{[2-(t-butyl-2-yl)phenoxy]ethyl}piperidin-4-yl)-N-methyl-1H-pyrazole-sulfonamide	vehicle	FST	depression	1.25mg/kg reduced immobility time compared to control	p<0.05
7	Canale 2016a	Compound 20	1-Methyl-N-{1-[2-(biphenyl-2-yloxy)ethyl]piperidin-4-yl}-N-methyl-1H-pyrazole-4-sulfonamide	vehicle	FST	depression	2.5mg/kg reduced immobility time compared to control	p<0.05
7	Canale 2016a	Compound 31	(1-methyl-N-{1-[2-(2-(t-butyl)phenoxy)ethyl]piperidin-4-yl}-N-cyclopropylmethyl-1H-pyrazole-4-sulfonamide)	vehicle	FST	depression	1.25mg/kg reduced immobility time compared to control	p<0.01
7	Canale 2016a	Compound 33	1-Methyl-N-{1-[2-(biphenyl-2-yloxy)ethyl]piperidin-4-yl}-N-cyclopropylmethyl-1H-pyrazole-4-sulfonamide	vehicle	FST	depression	1.25mg/kg reduced immobility time compared to control	p<0.01
7	Canale 2016a	Compound 31	(1-methyl-N-{1-[2-(2-(t-butyl)phenoxy)ethyl]piperidin-4-yl}-N-cyclopropylmethyl-1H-pyrazole-4-sulfonamide)	PCP (induced memory impairment)	NOR	cognition	found to dose-dependently (1 mg/kg, ip) ameliorate PCP-induced memory deficits in rats, with no influence on exploratory activity	p<0.001
7	Canale 2016a	Compound 33	1-Methyl-N-{1-[2-(biphenyl-2-yloxy)ethyl]piperidin-4-yl}-N-cyclopropylmethyl-1H-pyrazole-4-sulfonamide	PCP (induced memory impairment)	NOR	cognition	found to dose-dependently (1 mg/kg, ip) ameliorate PCP-induced memory deficits in rats, with no influence on exploratory activity	p<0.001
8	Canale 2016b	PZ-1417 (27)	3-fluoro-N-{1-[2-(2-cyclopentylphenoxy)ethyl]piperidin-4-yl}-benzenesulfonamide; PZ-1417	vehicle	FST	depression	signficantly reduced immobility time and was active over a wide range of doses (0.625–5 mg/kg)	p<0.05-p<0.001
8	Canale 2016b	PZ-1150 (35)	4-fluoro-N-(1-{2-[(propan-2-yl)phenoxy]ethyl}-8-azabicyclo[3.2.1]octan-3-yl)-benzenesulfonamide	vehicle	FST	depression	signficantly reduced immobility time at dose of 0.625 mg/kg	p<0.05
8	Canale 2016b	PZ-1417 (27)	3-fluoro-N-{1-[2-(2-cyclopentylphenoxy)ethyl]piperidin-4-yl}-benzenesulfonamide; PZ-1417	vehicle	FPT	anxiety	exerted anxiolytic-like activity via increase in the number of shocks accepted by mice at dose of 1.25 and 2.5 mg/kg	p<0.05
8	Canale 2016b	PZ-1150 (35)	4-fluoro-N-(1-{2-[(propan-2-yl)phenoxy]ethyl}-8-azabicyclo[3.2.1]octan-3-yl)-benzenesulfonamide	vehicle	FPT	anxiety	exerted anxiolytic-like activity via increase in the number of shocks accepted by mice at a dose of 0.625 mg/kg	p<0.05
8	Canale 2016b	PZ-1417 (27)	3-fluoro-N-{1-[2-(2-cyclopentylphenoxy)ethyl]piperidin-4-yl}-benzenesulfonamide; PZ-1417	vehicle	TST	depression	signficantly reduced immobility time at dose of 2.5 mg/kg	p<0.05
8	Canale 2016b	PZ-1150 (35)	4-fluoro-N-(1-{2-[(propan-2-yl)phenoxy]ethyl}-8-azabicyclo[3.2.1]octan-3-yl)-benzenesulfonamide	vehicle	TST	depression	did not significanlty reduce immobility time	NS
9	Canale 2017	Compound 20	4-Fluoro-N-(1-{3-[(2-isopropylphenoxy)]propyl}piperidin-4-yl)benzenesulfonamide	vehicle	FST	depression	antidepressant-like activities at doses of 0.625–1.25 mg/kg, significantly reducing the duration of the immobility time by 19–53%	p<0.001
9	Canale 2017	Compound 25	3-chloro-N-{1-[3-(1,1-biphenyl-2- yloxy)2-hydroxypropyl]piperidin-4-yl}benzenesulfonamide	vehicle	FST	depression	antidepressant-like activities at doses of 0.625–2.5 mg/kg, significantly reducing the duration of the immobility time by 28–46%	p<0.05-p<0.001
9	Canale 2017	Compound 20	4-Fluoro-N-(1-{3-[(2-isopropylphenoxy)]propyl}piperidin-4-yl)benzenesulfonamide	vehicle	TST	depression	increased the average force of fights and decreased the immobility time when given at a dose of 2.5 mg/kg	force - p<0.05; immobility - p <0.01
9	Canale 2017	Compound 25	3-chloro-N-{1-[3-(1,1-biphenyl-2- yloxy)2-hydroxypropyl]piperidin-4-yl}benzenesulfonamide	vehicle	TST	depression	increased the average force of fights and decreased the immobility time when given at a dose of 2.5 mg/kg	both p<0.05
9	Canale 2017	Compound 20	4-Fluoro-N-(1-{3-[(2-isopropylphenoxy)]propyl}piperidin-4-yl)benzenesulfonamide	vehicle	NOR	cognition	acute administration reversed the natural forgetting impairment in rats (in 24 h interval) in a dose-dependent manner	p<0.001
9	Canale 2017	Compound 25	3-chloro-N-{1-[3-(1,1-biphenyl-2- yloxy)2-hydroxypropyl]piperidin-4-yl}benzenesulfonamide	vehicle	NOR	cognition	acute administration reversed the natural forgetting impairment in rats (in 24 h interval) in a dose-dependent manner	p<0.01-p<0.001
10	Cates 2013	Lurasidone	(3aR,4S,7R,7aS)-2-{(1R,2R)-2-[4-(1,2-benzisothiazol-3-yl)piperazin-1-ylmethyl] cyclohexylmethyl}hexahydro-4,7-methano-2H-isoindole-1,3-dione	5-HT7+/+ (WT) mice vs 5-HT7-/- (KO) mice; vehicle	TST	depression	reduced immobility in 5-HT7+/+ mice at the dose 0.3 mg/kg, but not at lower or higher doses (0.1, 1, 3mg/kg)	p<0.01
10	Cates 2013	Lurasidone	(3aR,4S,7R,7aS)-2-{(1R,2R)-2-[4-(1,2-benzisothiazol-3-yl)piperazin-1-ylmethyl] cyclohexylmethyl}hexahydro-4,7-methano-2H-isoindole-1,3-dione	5-HT7+/+ (WT) mice vs 5-HT7-/- (KO) mice; vehicle	FST	depression	reduced immobility in 5-HT7+/+ mice at the doses 0.3 and 1 mg/kg, but not at lower or higher doses (0.1 and 3mg/kg)	p<0.01
10	Cates 2013	Lurasidone	(3aR,4S,7R,7aS)-2-{(1R,2R)-2-[4-(1,2-benzisothiazol-3-yl)piperazin-1-ylmethyl] cyclohexylmethyl}hexahydro-4,7-methano-2H-isoindole-1,3-dione	vehicle	OSST	depression	3 mg/kg, but not at 0.3 mg/kg, reversed the increased immobility back to levels close to baseline	p<0.05
10	Cates 2013	Lurasidone	(3aR,4S,7R,7aS)-2-{(1R,2R)-2-[4-(1,2-benzisothiazol-3-yl)piperazin-1-ylmethyl] cyclohexylmethyl}hexahydro-4,7-methano-2H-isoindole-1,3-dione	5-HT7+/+ (WT) mice vs 5-HT7-/- (KO) mice; vehicle	D/L	anxiety	no significant differences	NS
10	Cates 2013	Lurasidone	(3aR,4S,7R,7aS)-2-{(1R,2R)-2-[4-(1,2-benzisothiazol-3-yl)piperazin-1-ylmethyl] cyclohexylmethyl}hexahydro-4,7-methano-2H-isoindole-1,3-dione	5-HT7+/+ (WT) mice vs 5-HT7-/- (KO) mice; vehicle	MB	anxiety	no significant differences	NS
11	Chlon-Rzepa 2013	Compound 21	7-Benzyl-8-((4-(4-(3-chlorophenyl)piperazin-1- yl)butyl)amino)-1,3-dimethyl-1H-purine2,6(3H,7H)-dione hydrochloride	vehicle	FST	depression	decreased immobility time at doses of 20 and 30 mg/kg compared to vehicle	20mg/kg - p<0.05; 30mg/kg - p<0.001
11	Chlon-Rzepa 2013	Compound 42	8-(3-(4-(4-Fluorophenyl)piperazin-1-yl)propoxy)-1,3-dimethyl-7-(3-phenylpropyl)- 1H-purine-2,6(3H,7H)-dione hydrochloride	vehicle	FST	depression	not significant	NS
11	Chlon-Rzepa 2013	Compound 21	7-Benzyl-8-((4-(4-(3-chlorophenyl)piperazin-1- yl)butyl)amino)-1,3-dimethyl-1H-purine2,6(3H,7H)-dione hydrochloride	vehicle	FPT	anxiety	increased punished crossings at 20mg/kg	p<0.05
11	Chlon-Rzepa 2013	Compound 42	8-(3-(4-(4-Fluorophenyl)piperazin-1-yl)propoxy)-1,3-dimethyl-7-(3-phenylpropyl)- 1H-purine-2,6(3H,7H)-dione hydrochloride	vehicle	FPT	anxiety	not significant	NS
11	Chlon-Rzepa 2013	Compound 21	7-Benzyl-8-((4-(4-(3-chlorophenyl)piperazin-1- yl)butyl)amino)-1,3-dimethyl-1H-purine2,6(3H,7H)-dione hydrochloride	vehicle	random locomotor activity		administered at doses of 20 and 30 mg/ kg significantly decreased spontaneous locomotor activity of mice during 1-min and 4-min observation sessions	p<0.001
11	Chlon-Rzepa 2013	Compound 42	8-(3-(4-(4-Fluorophenyl)piperazin-1-yl)propoxy)-1,3-dimethyl-7-(3-phenylpropyl)- 1H-purine-2,6(3H,7H)-dione hydrochloride	vehicle	random locomotor activity		produced a significant sedative effect during a 4-min observation period	p<0.001
12	Delcourte 2017	Asenapine	(3aRS,12bRS)-rel-5-Chloro-2,3,3a,12b-tetrahydro- 2-methyl-1H-dibenz[2,3:6,7]oxepino[4,5-c]pyrrole	sleep deprevation model of mania	locomotor activity	mania	asenapine decreased hyperlocomotion of sleep deprived rats at 0.1mg/kg	p=0.52
12	Delcourte 2017	Asenapine	(3aRS,12bRS)-rel-5-Chloro-2,3,3a,12b-tetrahydro- 2-methyl-1H-dibenz[2,3:6,7]oxepino[4,5-c]pyrrole	sleep deprevation model of mania	locomotor activity	mania	asenapine decreased hyperlocomotion of sleep deprived rats at 0.3mg/kg	p=0.001
12	Delcourte 2017	Asenapine	(3aRS,12bRS)-rel-5-Chloro-2,3,3a,12b-tetrahydro- 2-methyl-1H-dibenz[2,3:6,7]oxepino[4,5-c]pyrrole	vehicle	FST	depression	asenapine did not decrease immobility compared to control	NS
12	Delcourte 2017	Asenapine	(3aRS,12bRS)-rel-5-Chloro-2,3,3a,12b-tetrahydro- 2-methyl-1H-dibenz[2,3:6,7]oxepino[4,5-c]pyrrole	vehicle - (ATCH model treatment resistant depression)	FST	treatment resistant depression	asenapine did not decrease immobility compared to control	NS
13	Gu 2017	Compound 8j	3-(4-(3,4-dichlorophenethyl)piperazin-1-yl)benzo[d]isothiazole hydrochloride	vehicle	FST	depression	signficanlty reduced immobility time compared to vehicle at 20mg/kg and 40mg/kg	20mg/kg - p<0.05; 40mg/kg - p<0.01
14	Gu 2018	Compound 21n	5-Fluoro-3-(3-(4-(5-fluoro-[1,1′-biphenyl]-2-yl)piperazin-1-yl)propyl)-1H-indole hydrochloride	vehicle	FST	depression	signficanlty reduced immobility time compared to vehicle at 10, 20, and 40mg/kg	10 & 20mg/kg - p<0.05; 40mg/kg - p<0.01
14	Gu 2018	Compound 21n	5-Fluoro-3-(3-(4-(5-fluoro-[1,1′-biphenyl]-2-yl)piperazin-1-yl)propyl)-1H-indole hydrochloride	vehicle	TST	depression	signficanlty reduced immobility time compared to vehicle at 20 and 40mg/kg	20mg/kg - p<0.05; 40mg/kg - p<0.01
15	Gu 2019	Compound 19a	5-fluoro-3-(3-(4-(5-fluoro-[1,1'-biphenyl]-2-yl)piperidin-1-yl)propyl)-1H-indole	vehicle	FST	depression	signficanlty reduced immobility time compared to vehicle at 20mg/kg and 40mg/kg	20mg/kg - p<0.05; 40mg/kg - p<0.01
15	Gu 2019	Compound 19a	5-fluoro-3-(3-(4-(5-fluoro-[1,1'-biphenyl]-2-yl)piperidin-1-yl)propyl)-1H-indole	vehicle	TST	depression	signficanlty reduced immobility time compared to vehicle at 10, 20, and 40mg/kg	10 mg/kg - p<0.05; 20 & 40mg/kg - p<0.01
16	Guilloux 2013	Vortioxitine	1-[2-(2,4-dimethyl-phenylsulfanyl)-phenyl]-piperazine	vehicle	OFT	anxiety	vortioxetine 2.5 and 5 mg/kg induced an anxiolytic-like effect similar to that of diazepam (1 mg/kg), characterized by an increase in the time spent in the center; also increased entries and distance into center (both acute and chronic use)	2.5 mg/kg - p<0.05; 5 mg/kg - p=0.053
16	Guilloux 2013	Vortioxitine	1-[2-(2,4-dimethyl-phenylsulfanyl)-phenyl]-piperazine	vehicle	FST	depression	significanlty increased mobility time and swimming duration (both acute and chronic use)	p<0.01
17	Guscott 2005	SB-258719 (and KO mice)	(1R)-3,N-dimethyl-N-[1-methyl-3-(4-methylpiperidin-1-yl)propyl]benzenesulfonamide	vehicle	FST	depression	significantly reduced immobility in WT mice	p<0.05
18	Hedlund 2005	SB-269970 (and 5HT7 KO)	(2R)-1-[(3-hydroxyphenyl)sulfonyl]-2-[2-(4-methyl-1-piperidinyl)ethyl]-pyrrolidine	5-HT7+/+ (WT) mice vs 5-HT7-/- (KO) mice; vehicle	FST	depression	untreated 5-HT7−/− (KO) mice showed reduced immobility compared with 5-HT7+/+ (WT) mice in the forced swim test.	p<0.001
18	Hedlund 2005	SB-269970 (and 5HT7 KO)	(2R)-1-[(3-hydroxyphenyl)sulfonyl]-2-[2-(4-methyl-1-piperidinyl)ethyl]-pyrrolidine	5-HT7+/+ (WT) mice vs 5-HT7-/- (KO) mice; vehicle	FST	depression	SB-269970 reduced immobility in 5-HT7+/+ mice but had no additional effect in 5-HT7−/− mice (already reduced).	p<0.001
18	Hedlund 2005	SB-269970 (and 5HT7 KO)	(2R)-1-[(3-hydroxyphenyl)sulfonyl]-2-[2-(4-methyl-1-piperidinyl)ethyl]-pyrrolidine	5-HT7+/+ (WT) mice vs 5-HT7-/- (KO) mice; vehicle	TST	depression	untreated 5-HT7−/− mice showed decreased immobility as compared with 5-HT7+/+ mice	p<0.001
18	Hedlund 2005	SB-269970 (and 5HT7 KO)	(2R)-1-[(3-hydroxyphenyl)sulfonyl]-2-[2-(4-methyl-1-piperidinyl)ethyl]-pyrrolidine	5-HT7+/+ (WT) mice vs 5-HT7-/- (KO) mice; vehicle	TST	depression	SB-269970 reduced immobility in 5-HT7+/+ mice but had no additional effect in 5-HT7−/− mice (already reduced).	p<0.01
19	Hedlund 2007	SB-269970 (and 5HT7 KO)	(2R)-1-[(3-hydroxyphenyl)sulfonyl]-2-[2-(4-methyl-1-piperidinyl)ethyl]-pyrrolidine	vehicle - 5HT7 KO and WT mice	MB	OCD/repetative behaviours/anxiety	in untreated animals there was a 55% reduction in the number of marbles buried by 5-HT7−/− mice compared to 5-HT7+/+ mice	p<0.01
19	Hedlund 2007	SB-269970 (and 5HT7 KO)	(2R)-1-[(3-hydroxyphenyl)sulfonyl]-2-[2-(4-methyl-1-piperidinyl)ethyl]-pyrrolidine	vehicle - 5HT7 KO and WT mice	MB	OCD/repetative behaviours/anxiety	5-HT7+/+ mice treated with SB-269970 buried fewer marbles than vehicle-treated 5-HT7+/+ mice; no additional effect in 5-HT7−/− mice (already reduced).	p<0.01
20	Jankowska 2020	Compound 22	N-(4-isopropylphenyl)-5-(4-(2-methoxyphenyl)piperazin-1-yl)pentanamide hydrochloride	MK-801 (induced memory impairment)	NOR	cognition	single administration, compound 22 at dose of 3 mg/kg reversed MK-801-induced memory impairment	p<0.05
20	Jankowska 2020	Compound 22	N-(4-isopropylphenyl)-5-(4-(2-methoxyphenyl)piperazin-1-yl)pentanamide hydrochloride	vehicle	FST	depression	reduced the immobility time of animals by about 34% at dose of 10 mg/kg; however also reduced overall locomotion	p<0.001
21	Kim 2014	Compound 1-8	N-((2′-Chlorobiphenyl-2-yl)methyl)-5-(4-(2-methoxyphenyl)piperazin-1-yl)pentanamide	vehicle	FST	depression	showed antidepressant effect only at a 25mg/kg (dose–response curves were U-shaped)	p<0.05
22	Kim 2016	Compound 28	1-(9H-carbazol-9-yl)-6-(4-(2-methoxyphenyl)piperazin-1-yl)hexan-1-one hydrochloride	vehicle	FST	depression	significant reduction in the immobility time (159.1 vs 118.9 s)	NR
23	Kolaczkowski 2014	ADN-1184	1-(1-adamantyl)-N-1-naphthyl-4-nitro-1H-pyrazole-3-carboxamide	vehicle	FST	depression	significant reduction in immobility at 0.3 and 1.0 mg/kg but not higher doses (3 and 10 mg/kg)	p<0.01
24	Kucwaj-Brysz 2018	Compound 5	5-Phenyl-3-(3-(4-(2-methoxyphenyl)piperazin-1-yl)-2-hydroxypropyl)-5-methylimidazolidine-2,4-dione hydrochloride	vehicle	FST	depression	significantly reduced immobility time at 10 and 20 mg/kg	10mg/kg - p<0.01; 20mg/kg - p<0.0001	overall no changes to general locomotor activity
24	Kucwaj-Brysz 2018	Compound 6	5-Phenyl-3-(3-(4-(2-cyanophenyl)piperazin-1-yl)-2-hydroxypropyl)-5-methylimidazolidine-2,4-dione hydrochloride	vehicle	FST	depression	signficanlty reduced immobility time at 20mg/kg	p<0.0001	overall no changes to general locomotor activity
24	Kucwaj-Brysz 2018	Compound 7	5-(4-Bromophenyl)-3-(3-(4-(2-methoxyphenyl)piperazin-1-yl)-2-hydroxypropyl)-5-methylimidazolidine-2,4-dione hydrochloride	vehicle	FST	depression	signficanlty reduced immobility time at 10mg/kg	p<0.0001	overall no changes to general locomotor activity
24	Kucwaj-Brysz 2018	Compound 8	5-(4-Bromophenyl)-3-(3-(4-(2-cyanophenyl)piperazin-1-yl)-2-hydroxypropyl)-5-methylimidazolidine-2,4-dione hydrochloride	vehicle	FST	depression	signficanlty reduced immobility time at 20mg/kg	p<0.0001	overall no changes to general locomotor activity
24	Kucwaj-Brysz 2018	Compound 5	5-Phenyl-3-(3-(4-(2-methoxyphenyl)piperazin-1-yl)-2-hydroxypropyl)-5-methylimidazolidine-2,4-dione hydrochloride	vehicle	FPT	anxiety	significantly increased number of punished crossings at 20mg/kg	p<0.05	overall no changes to general locomotor activity
24	Kucwaj-Brysz 2018	Compound 6	5-Phenyl-3-(3-(4-(2-cyanophenyl)piperazin-1-yl)-2-hydroxypropyl)-5-methylimidazolidine-2,4-dione hydrochloride	vehicle	FPT	anxiety	significantly increased number of punished crossings at 40mg/kg	p<0.01	overall no changes to general locomotor activity
24	Kucwaj-Brysz 2018	Compound 7	5-(4-Bromophenyl)-3-(3-(4-(2-methoxyphenyl)piperazin-1-yl)-2-hydroxypropyl)-5-methylimidazolidine-2,4-dione hydrochloride	vehicle	FPT	anxiety	significantly increased number of punished crossings at 20mg/kg	p<0.05	overall no changes to general locomotor activity
24	Kucwaj-Brysz 2018	Compound 8	5-(4-Bromophenyl)-3-(3-(4-(2-cyanophenyl)piperazin-1-yl)-2-hydroxypropyl)-5-methylimidazolidine-2,4-dione hydrochloride	vehicle	FPT	anxiety	not significant	NS	overall no changes to general locomotor activity
25	Latacz 2018	MF-8	(5-(4-fluorophenyl)-3-(2-hydroxy-3-(4-(2-methoxyphenyl)piperazin-1-yl)propyl)-5-methylhydantoin)	vehicle	FST - mice	depression	at dose of 5mg/kg significantly reduced immobility time compared to the control group by roughly 36%	p<0.01
25	Latacz 2018	MF-8	(5-(4-fluorophenyl)-3-(2-hydroxy-3-(4-(2-methoxyphenyl)piperazin-1-yl)propyl)-5-methylhydantoin)	vehicle	FST - rats	depression	significant antidepressant-like activity at the doses of 5 mg/kg and 10 mg/kg shortening immobility time by about 35% and 26%, respectively, compared to appropriate control group	p<0.001
25	Latacz 2018	MF-8	(5-(4-fluorophenyl)-3-(2-hydroxy-3-(4-(2-methoxyphenyl)piperazin-1-yl)propyl)-5-methylhydantoin)	vehicle	FPT	anxiety	10 mg/kg produced an anxiolytic-like effect, increasing the number of punished crossings compared to the control group by about 30%	p<0.05
26	Lax 2018	DUQ0002-I		vehicle	D/L	anxiety	non-significant increase in time spent in the light side, and significant increase in mean time of each visit spent in light side	p<0.05
26	Lax 2018	DUQ0002-I		vehicle	EOM	anxiety	while no differences in total distance, mice treated with DUQ0002I spent significantly more time in the open arm and greater percent of total distance in open arm	p<0.05
26	Lax 2018	DUQ0002-I		vehicle	TST	depresion	no significant differences	NS
26	Lax 2018	DUQ0002-I		vehicle	FST	depression	significant decrease in immobility time	p<0.01
27	Li 2013	Vortioxitine	1-[2-(2,4-dimethyl-phenylsulfanyl)-phenyl]-piperazine	progesterone withdrawl induced depression - vehicle	FST	depression (hormonal)	actute adminstration of 10mg/kg showed decreased immobility	p<0.05
27	Li 2013	SB-269970	(2R)-1-[(3-hydroxyphenyl)sulfonyl]-2-[2-(4-methyl-1-piperidinyl)ethyl]-pyrrolidine	progesterone withdrawl induced depression - vehicle	FST	depression (hormonal)	not significant	NS
27	Li 2013	AS-19		progesterone withdrawl induced depression - vehicle	FST	depression (hormonal)	AS-19 at 10mg/kg significnantly increased immobility time compared to PWD treated with vehicle	p<0.05	increased depressive effects
28	Maxwell 2019	DR-4004		vehicle	EMT	anxiety	no significant changes in total number of crosses or total time in open space at 1, 3, or 10 mg/kg	NS
28	Maxwell 2019	SB-269970	(2R)-1-[(3-hydroxyphenyl)sulfonyl]-2-[2-(4-methyl-1-piperidinyl)ethyl]-pyrrolidine	vehicle	EMT	anxiety	no significant changes in total number of crosses or total time in open space at 10 or 30 mg/kg	NS
28	Maxwell 2019	DR-4004		vehicle	TST	depression	no significant changes in immobility time at 10mg/kg	NS
28	Maxwell 2019	SB-269970	(2R)-1-[(3-hydroxyphenyl)sulfonyl]-2-[2-(4-methyl-1-piperidinyl)ethyl]-pyrrolidine	vehicle	TST	depression	no significant changes in immobility time at 10 or 30 mg/kg	NS
29	Medina 2014	Compound 6	1-[(3E)-6-(3,4-Dihydroisoquinolin-2(1H)-yl)hex-3-en-1-yl]-1,3-dihydro-2H-indol-2-one	vehicle	TST	depression	significanlty decreased immobility time at 1mg/kg but not 10mg/kg	p<0.01
29	Medina 2014	Compound 6	1-[(3E)-6-(3,4-Dihydroisoquinolin-2(1H)-yl)hex-3-en-1-yl]-1,3-dihydro-2H-indol-2-one	vehicle	FST	depression	significantly decreased immobility time at 1mg/kg	p<0.01
30	Mnie-Filali 2011	SB-269970	(2R)-1-[(3-hydroxyphenyl)sulfonyl]-2-[2-(4-methyl-1-piperidinyl)ethyl]-pyrrolidine	vehicle / vehicle + fluoxetine	OFT	anxiety	fluoxetine showed significantly less visits to the center compared to vehicle, indicating a anxiogenic effect. SB-29970 did not show any changes compared to vehicle alone. It signicantly increased number of crossing when adminstered in conjuction with fluoxetine compared to fluoxetine alone - ameliorating fluoxetine's anxiogenic effect.	p<0.05
31	Mork 2012	Lu AA21004	1-[2-(2,4-Dimethylphenylsulfanyl)phenyl]piperazine	Flinders Sensitive Line (FSL) rat and Flinders Resistant Line (FRL) rat, have been selectively bred for high and low sensitivity to cholinergic agonism, respectively / groups compared to vehicle	FST	depression	FSL rats displayed significantly increased immobility and decreased swimming and climbing behavior compared with those of FRL rats. Lu AA21004 at 7.8 mg/kg significantly decreased the immobility time in the FSL rats but not in the FRL rats	p<0.05	LuAA21004 did not significantly reduce locomotor activity in either FSL or FRL rats in open field test
31	Mork 2012	Lu AA21004	1-[2-(2,4-Dimethylphenylsulfanyl)phenyl]piperazine	Flinders Sensitive Line (FSL) rat and Flinders Resistant Line (FRL) rat / vehicle	CFIV	anxiety	dose-dependent anxiolytic-like effect; doses of 3.9 and 7.9 mg/kg led to significantly less fear-induced ultrasonic vocalisation compared with vehicle	p<0.05
32	Partyka 2017	Compound 16	4-({4-(2-[4-(3-Chlorophenyl)piperazin-1-yl]ethyl)piperidin-1-yl}sulfonyl)isoquinoline	vehicle	FST	depression	1.25 and 2.5 mg/kg (but not 5mg/kg) produced significant decrease in immobility	1.25mg/kg - p<0.0001; 2.5mg/kg - p<0.01
32	Partyka 2017	Compound 21	5-({4-(2-[4-(2,3-dichlorophenyl)piperazin-1-yl]ethyl)piperidin-1-yl}sulfonyl)quinoline	vehicle	FST	depression	0.625mg/kg (but not 0.325 or 1.25mg/kg) produced significant decrease in immobility	p<0.05
33	Partyka 2019	PZ-1433 (compound 20 in Canale 2017)	(4-Fluoro-N-(1-{3-[(2-isopropylphenoxy)]propyl}piperidin-4 yl)benzenesulfonamide)	vehicle	FST	depression	significantly decreased immobility time at 0.1mg/kg	p < 0.0001
33	Partyka 2019	ADN-1184	1-(1-adamantyl)-N-1-naphthyl-4-nitro-1H-pyrazole-3-carboxamide	vehicle	FST	depression	significantly decreased immobility time at 0.1mg/kg	p < 0.0001
33	Partyka 2019	PZ-1433 (compound 20 in Canale 2017)	(4-Fluoro-N-(1-{3-[(2-isopropylphenoxy)]propyl}piperidin-4 yl)benzenesulfonamide)	10mg citalopram / 10mg buproprion	FST	depression	significantly decreased immobility time at 0.03mg/kg compared to antidepressant alone	ESC p<0.0001; BUP p<0.05
33	Partyka 2019	ADN-1184	1-(1-adamantyl)-N-1-naphthyl-4-nitro-1H-pyrazole-3-carboxamide	10mg citalopram / 10mg buproprion	FST	depression	significantly decreased immobility time at 0.03mg/kg compared to antidepressant alone	ESC p<0.01; BUP p<0.001
34	Pytka 2015	HBK-14	1-{2-[2-(2,6-dimethlphenoxy)ethoxy]ethyl}-4-(2-methoxyphenyl)piperazynine hydrochloride	vehicle	FST (mice)	depression	2.5 and 5 mg/kg significantly decreased immobility time	p<0.01
34	Pytka 2015	HBK-15	2-[2-(2-chloro-6-methylphenoxy)ethoxy]ethyl-4-(2- methoxyphenyl)piperazynine dihydrochloride	vehicle	FST (mice)	depression	1.25, 2.5, and 5 mg/kg significantly decreased immobility time	p<0.01
34	Pytka 2015	HBK-14	1-{2-[2-(2,6-dimethlphenoxy)ethoxy]ethyl}-4-(2-methoxyphenyl)piperazynine hydrochloride	vehicle	FST (rats)	depression	5 mg/kg significantly decreased immobility and increased swimming behaviour	p<0.01
34	Pytka 2015	HBK-15	2-[2-(2-chloro-6-methylphenoxy)ethoxy]ethyl-4-(2- methoxyphenyl)piperazynine dihydrochloride	vehicle	FST (rats)	depression	1.25 and 2.5 mg/kg significantly decreased immobility time and increased the time of swimming	1.25mg/kg - p<0.05; 2.5mg/kg - p<0.01
34	Pytka 2015	HBK-14	1-{2-[2-(2,6-dimethlphenoxy)ethoxy]ethyl}-4-(2-methoxyphenyl)piperazynine hydrochloride	vehicle	EMT	anxiety	no significant changes in exploratory activity	NS
34	Pytka 2015	HBK-15	2-[2-(2-chloro-6-methylphenoxy)ethoxy]ethyl-4-(2- methoxyphenyl)piperazynine dihydrochloride	vehicle	EMT	anxiety	no significant changes in exploratory activity	NS
34	Pytka 2015	HBK-14	1-{2-[2-(2,6-dimethlphenoxy)ethoxy]ethyl}-4-(2-methoxyphenyl)piperazynine hydrochloride	vehicle	FPT	anxiety	2.5 and 5 mg/kg significantly and dose-dependently increased the number of punished crossings	2.5mg/kg - p<0.01; 5mg/kg - p<0.0001
34	Pytka 2015	HBK-15	2-[2-(2-chloro-6-methylphenoxy)ethoxy]ethyl-4-(2- methoxyphenyl)piperazynine dihydrochloride	vehicle	FPT	anxiety	2.5 and 5 mg/kg significantly and dose-dependently increased the number of punished crossings	2.5mg/kg - p<0.05; 5mg/kg - p<0.001
35	Pytka 2017a	HBK-14	1-{2-[2-(2,6-dimethlphenoxy)ethoxy]ethyl}-4-(2-methoxyphenyl)piperazynine hydrochloride	vehicle	FST	depression	(2.5 mg/kg) injected for 21 days significantly reduced immobility and increased swimming behavior	p<0.05
35	Pytka 2017a	HBK-15	2-[2-(2-chloro-6-methylphenoxy)ethoxy]ethyl-4-(2- methoxyphenyl)piperazynine dihydrochloride	vehicle	FST	depression	both doses (0.625 and 1.25 mg/kg) injected for 21 days significantly decreased immobility and increased swimming time	0.625mg/kg - p<0.05; 1.25mg/kg - p<0.01
35	Pytka 2017a	HBK-14	1-{2-[2-(2,6-dimethlphenoxy)ethoxy]ethyl}-4-(2-methoxyphenyl)piperazynine hydrochloride	vehicle	STPA	cognition	not significant	NS
35	Pytka 2017a	HBK-15	2-[2-(2-chloro-6-methylphenoxy)ethoxy]ethyl-4-(2- methoxyphenyl)piperazynine dihydrochloride	vehicle	STPA	cognition	in retention trial HBK-15 (0.625 mg/kg) significantly increased latency time	p<0.05
36	Pytka 2017b	HBK-15	2-[2-(2-chloro-6-methylphenoxy)ethoxy]ethyl-4-(2- methoxyphenyl)piperazynine dihydrochloride	vehicle in chronically stressed mice	FST	depression + chronic stress	2.5 mg/kg signifcantly reduced immobility time compared to chronic stressed mice with vehicle (saline)	p<0.01
36	Pytka 2017b	HBK-15	2-[2-(2-chloro-6-methylphenoxy)ethoxy]ethyl-4-(2- methoxyphenyl)piperazynine dihydrochloride	vehicle in chronically stressed mice	SCT	depression + chronic stress	2.5 mg/kg signifcantly increased sucrose consumption compared to stressed mice treated with salie	p<0.01
36	Pytka 2017b	HBK-15	2-[2-(2-chloro-6-methylphenoxy)ethoxy]ethyl-4-(2- methoxyphenyl)piperazynine dihydrochloride	vehicle in chronically stressed mice	EMT	anxiety + chronic stress	2.5 mg/kg signifcantly increased time in open arm and number of open arm entries compared to chronic stressed mice with vehicle (saline)	p<0.01
37	Pytka 2018	HBK-14	1-[(2,6-Dimethylphenoxy)ethoxyethyl]-4-(2-methoxyphenyl)piperazine hydrochloride	vehicle in stressed mice (treated corticosterone)	FST	depression + stress	did not significanlty reduce immobility time	NS
37	Pytka 2018	HBK-15	1-[(2-chloro-6-methylphenoxy)ethoxyethyl]-4-(2-methoxyphenyl)piperazine hydrochloride	vehicle in stressed mice (treated corticosterone)	FST	depression + stress	1.25 mg/kg signifcantly reduced immobility time	p<0.001
37	Pytka 2018	HBK-14	1-[(2,6-Dimethylphenoxy)ethoxyethyl]-4-(2-methoxyphenyl)piperazine hydrochloride	vehicle in stressed mice (treated corticosterone)	SCT	depression + stress	did not signficantly increase sucrose consumption	NS
37	Pytka 2018	HBK-15	1-[(2-chloro-6-methylphenoxy)ethoxyethyl]-4-(2-methoxyphenyl)piperazine hydrochloride	vehicle in stressed mice (treated corticosterone)	SCT	depression + stress	1.25mg/kg (but not 0.625) signficantly increased sucrose consumption compared to stressed mice treated with vehicle	p<0.01
37	Pytka 2018	HBK-14	1-[(2,6-Dimethylphenoxy)ethoxyethyl]-4-(2-methoxyphenyl)piperazine hydrochloride	vehicle in stressed mice (treated corticosterone)	EMT	anxiety + stress	2.5 mg/kg significantly increased entries to open arm	p<0.001
37	Pytka 2018	HBK-15	1-[(2-chloro-6-methylphenoxy)ethoxyethyl]-4-(2-methoxyphenyl)piperazine hydrochloride	vehicle in stressed mice (treated corticosterone)	EMT	anxiety + stress	1.25 mg/kg significantly increased entries to and time in open arm	p<0.05
38	Stroth 2015	SB-269970	(2R)-1-[(3-hydroxyphenyl)sulfonyl]-2-[2-(4-methyl-1-piperidinyl)ethyl]-pyrrolidine	S100B-overexpressing transgenic mice (basal immobility 32% higher than WT mice) + vehicle	FST	depression	increased immobility is normalised in the transgenic mouse was normalised by treatment with SB269970 (10 mg/kg)	p=0.02
39	Volk 2008	Compound 9e'	3-{4-[4-(4-Chlorophenyl)-piperazin-1-yl]-butyl}-3-ethyl-6-fluoro-1,3-dihydro-2H-indol-2-one	vehicle	vCDT	anxiety	minimum effective dose >20mg/kg	NR
39	Volk 2008	Compound 12d	3-{4-[4-(4-Chloro-phenyl)-piperazin-1-yl]-butyl}-1,3-dihydro-2H-indol-2-one	vehicle	vCDT	anxiety	minimum effective dose <2.5mg/kg	NR
39	Volk 2008	Compound12e	5-Fluoro-3-[4-(4-phenyl-piperazin-1-il)-butyl]-1,3-dihydro-2H-indol-2-one	vehicle	vCDT	anxiety	minimum effective dose <10mg/kg	NR
39	Volk 2008	Compound 9e'	3-{4-[4-(4-Chlorophenyl)-piperazin-1-yl]-butyl}-3-ethyl-6-fluoro-1,3-dihydro-2H-indol-2-one	vehicle	D/L	anxiety	minimum effective dose >10mg/kg	NR
39	Volk 2008	Compound 12d	3-{4-[4-(4-Chloro-phenyl)-piperazin-1-yl]-butyl}-1,3-dihydro-2H-indol-2-one	vehicle	D/L	anxiety	miminum effective dose <1mg/kg	NR
39	Volk 2008	Compound12e	5-Fluoro-3-[4-(4-phenyl-piperazin-1-il)-butyl]-1,3-dihydro-2H-indol-2-one	vehicle	D/L	anxiety	minimum effective dose >10mg/kg	NR
40	Volk 2011	Compound 1a	3-{4-[4-(4-chlorophenyl)piperazin-1-yl]butyl}-3-ethyl-6-fluoro-1,3-dihydro-2H-indol-2-one	vehicle	vCDT	anxiety	minimum effective dose >20mg/kg	NR
40	Volk 2011	Compound 2a		vehicle	vCDT	anxiety	minimum effective dose <2.5mg/kg	NR
40	Volk 2011	Compound 1a	3-{4-[4-(4-chlorophenyl)piperazin-1-yl]butyl}-3-ethyl-6-fluoro-1,3-dihydro-2H-indol-2-one	vehicle	D/L	anxiety	minimum effective dose >10mg/kg	NR
40	Volk 2011	Compound 2a		vehicle	D/L	anxiety	minimum effective dose <1mg/kg	NR
40	Volk 2011	Compound 1a	3-{4-[4-(4-chlorophenyl)piperazin-1-yl]butyl}-3-ethyl-6-fluoro-1,3-dihydro-2H-indol-2-one	vehicle	FST	depression	no signficant differences	NS
40	Volk 2011	Compound 2a		vehicle	FST	depression	no signficant differences	NS
41	Wang 2019	Compound 7a	5-fluoro-3-(1-(2-((5-fluoro-[1,1'-biphenyl]-2-yl)oxy)ethyl)piperidin-4-yl)-1H-indole	vehicle	FST	depression	significantly reduced immobility time at 40mg/kg	p<0.05
41	Wang 2019	Compound 15g	3-(1-(2-((3',5-difluoro-[1,1'-biphenyl]-2-yl)oxy)ethyl)piperidin-4-yl)-5-fluoro-1H-indole	vehicle	FST	depression	significantly reduced immobility time at 40mg/kg	p<0.05
41	Wang 2019	Compound 7a	5-fluoro-3-(1-(2-((5-fluoro-[1,1'-biphenyl]-2-yl)oxy)ethyl)piperidin-4-yl)-1H-indole	vehicle	TST	depression	significantly reduced immobility time at 40mg/kg	p<0.05
41	Wang 2019	Compound 15g	3-(1-(2-((3',5-difluoro-[1,1'-biphenyl]-2-yl)oxy)ethyl)piperidin-4-yl)-5-fluoro-1H-indole	vehicle	TST	depression	not significant	NS
42	Waszkielewicz 2015	Compound 2	1-[(2,5-dimethylphenoxy)propyl]-4-(2-methoxyphenyl)piperazine hydrochloride	vehicle	TST	depression	significantly reduced immobility time at 2.5mg/kg	p<0.01	did not reduce overall locomotor activity
42	Waszkielewicz 2015	Compound 3	1-[(2,3,5-trimethylphenoxy)propyl]-4-(2-methoxyphenyl)piperazine hydrochloride	vehicle	TST	depression	not significant	NS
42	Waszkielewicz 2015	Compound 6	1-[(2-chloro-6-methylphenoxy)ethoxyethyl]-4-(2-methoxyphenyl)piperazine hydrochloride	vehicle	TST	depression	significantly reduced immobility time at 2.5 and 5mg/kg	2.5mg/kg - p<0.01; 5mg/kg - p<0.001	did not reduce overall locomotor activity
43	Wesolowska 2006a	SB-269970	(2R)-1-[(3-hydroxyphenyl)sulfonyl]-2-[2-(4-methyl-1-piperidinyl)ethyl]-pyrrolidine	vehicle	vCDT	anxiety	(0.3, 1 and 3 μg) produced an anxiolytic-like effect increasing (by 108%, 201% and 122%, respectively) the number of shocks accepted during the experimental session in the conflict drinking test	0.3 & 3μg - p<0.05; 1μg - p<0.01	did not reduce overall locomotor activity
43	Wesolowska 2006a	SB-269970	(2R)-1-[(3-hydroxyphenyl)sulfonyl]-2-[2-(4-methyl-1-piperidinyl)ethyl]-pyrrolidine	vehicle	FST	depression	significantly reduced immobility time at 1 and 3 μg	p<0.01	did not reduce overall locomotor activity
44	Wesolowska 2006b	SB-269970	(2R)-1-[(3-hydroxyphenyl)sulfonyl]-2-[2-(4-methyl-1-piperidinyl)ethyl]-pyrrolidine	vehicle	vCDT	anxiety	1 mg/kg (but not 0.5 or 2.5 mg/kg) exerted anxiolytic-like activity having significantly increased (by 211%) the number of shocks accepted	p<0.01	did not reduce overall locomotor activity
44	Wesolowska 2006b	SB-269970	(2R)-1-[(3-hydroxyphenyl)sulfonyl]-2-[2-(4-methyl-1-piperidinyl)ethyl]-pyrrolidine	vehicle	EMT	anxiety	0.5mg/kg significantly increased time spent in open arm and number of entries. 1mg/kg increased number of entries.not significant at 0.25 or 2.5 mg/kg	p<0.05
44	Wesolowska 2006b	SB-269970	(2R)-1-[(3-hydroxyphenyl)sulfonyl]-2-[2-(4-methyl-1-piperidinyl)ethyl]-pyrrolidine	vehicle	FPT	anxiety	1 mg/kg (but not 0.5 or 2.5 mg/kg) significantly increased (by 70%) the number of punished crossings	p<0.05
44	Wesolowska 2006b	SB-269970	(2R)-1-[(3-hydroxyphenyl)sulfonyl]-2-[2-(4-methyl-1-piperidinyl)ethyl]-pyrrolidine	vehicle	FST	depression	10 mg/kg (but not 5 or 20 mg/kg) significantly reduced (by 29%) the immobility time	p<0.05
44	Wesolowska 2006b	SB-269970	(2R)-1-[(3-hydroxyphenyl)sulfonyl]-2-[2-(4-methyl-1-piperidinyl)ethyl]-pyrrolidine	vehicle	TST	depresion	5 mg/kg (but not 2.5, 10 or 20 mg/kg) produced a statistically significant reduction (by 28%) in the immobility time	p<0.01
45	Wesolowska 2007	SB-269970	(2R)-1-[(3-hydroxyphenyl)sulfonyl]-2-[2-(4-methyl-1-piperidinyl)ethyl]-pyrrolidine	low dose antidepressants	FST	depression	low doses of citalopram, imipramine, desipramine, and moclobemide did not reduce immobility time in mice on their own, but did when coadministered with SB-269970.	p<0.05
46	Wrobel 2019	MW005	1-{4-[4-(5-fluoro-1H-indol-3-yl)piperidin-1-yl]butyl}-3-(1H-indol-3-yl)pyrrolidine-2,5-dione	vehicle	FST	depression	shortened immobility time in the FST and decreased activity in the spontaneous locomotor activity test at 10 mg/kg dose	p<0.01
46	Wrobel 2019	compound 4A	1-{4-[4-(1H-indol-3-yl)piperidin-1-yl]butyl}-3-(5-methoxy-1H-indol-3-yl)pyrrolidine-2,5-dione	vehicle	FST	depression	not significant	NS
46	Wrobel 2019	compound 4J	1-{4-[4-(1H-indol-3-yl)piperidin-1-yl]butyl}-3-(5-fluoro-1H-indol-3-yl)pyrrolidine-2,5-dione	vehicle	FST	depression	not significant	NS
47	Zagorska 2015	Compound 8	7-Phenyl-8-[4-(N4-2′-hydroxyphenyl)-piperazin-N1-yl-butyl]-1,3-dimethyl-(1H,8H)-imidazo[2,1-f]purine-2,4-dione	vehicle	FST	depression	significantly decreased immobility time at 10mg/kg (but not 2.5, 5 or 20)	not listed
47	Zagorska 2015	Compound 9	7-Phenyl-8-[5-(N4-2′-hydroxyphenyl)-piperazin-N1-yl-pentyl]-1,3-dimethyl-(1H,8H)-imidazo[2,1-f]purine-2,4-dione	vehicle	FST	depression	not significant	NS
47	Zagorska 2015	Compound 8	7-Phenyl-8-[4-(N4-2′-hydroxyphenyl)-piperazin-N1-yl-butyl]-1,3-dimethyl-(1H,8H)-imidazo[2,1-f]purine-2,4-dione	vehicle	FPT	anxiety	not significant	NS
47	Zagorska 2015	Compound 9	7-Phenyl-8-[5-(N4-2′-hydroxyphenyl)-piperazin-N1-yl-pentyl]-1,3-dimethyl-(1H,8H)-imidazo[2,1-f]purine-2,4-dione	vehicle	FPT	anxiety	significantly increased shocked crossings at 5mg/kg (but not 2.5 or10)	not listed
48	Zagorska 2016	Compound 9	8-(5-(4-(2-fluorophenyl)piperazin-1-yl)pentyl)-1,3,7-trimethyl-1H-imidazo[2,1-f]purine-2,4(3H,8H)-dione	vehicle	FST	depression	significantly reduced immobility time at 2.5 and 5mg/kg (but not 1.25 or 10)	p<0.05
48	Zagorska 2016	Compound 9	8-(5-(4-(2-fluorophenyl)piperazin-1-yl)pentyl)-1,3,7-trimethyl-1H-imidazo[2,1-f]purine-2,4(3H,8H)-dione	vehicle	FPT	anxiety	significantly increased shocked crossings at 2.5mg/kg (but not 1 or 5)	p<0.01
49	Zajdel 2011	Compound 54	(N-Ethyl-N-[4-(1,2,3,4,4a,5,6,7,8,8a-decahydroisoquinolin-2-yl)butyl]-8-quinolinesulfonamide)	vehicle	FST	depression	significantly reduced immobility time at 10mg/kg (but not 5 or 20)	p<0.05
50	Zajdel 2012	Compound 36	(4-(4-{2-[4-(4-chloro-phenyl)-piperazin-1-yl]-ethyl}-piperidine-1-sulfonyl)-isoquinoline)	vehicle	FST	depression	signficanlty reduced immobility time at 30 mg/kg (but not 10 or 20)	p<0.001
50	Zajdel 2012	Compound 36	(4-(4-{2-[4-(4-chloro-phenyl)-piperazin-1-yl]-ethyl}-piperidine-1-sulfonyl)-isoquinoline)	vehicle	EMT	anxiety	signficantly increased time spent in and entries into open arm at 2.5 and 10 mg/kg (but not 5).	p<0.05-p<0.001
51	Zajdel 2013	Compound 33	(N-(3-(4-(2,3-dichlorophenyl)piperazin-1-yl)propyl)quinoline-7-sulfonamide)	vehicle	FST	depression	signficanlty reduced immobility time at 5 and 10 mg/kg (but not 2.5)	p<0.001
51	Zajdel 2013	Compound 39	(N-(4-(4-(2,3-dichlorophenyl)piperazin-1-yl)butyl)isoquinoline-3-sulfonamide)	vehicle	FST	depression	signficanlty reduced immobility time at 5, 10 and 20 mg/kg (but not 2.5)	5mg/kg - p<0.01; 10&20mg/kg - p<0.001
52	Zajdel 2015	Compound 7 (PZ-766)	4-fluoro-N-(1-{2-[(propan-2-yl)phenoxy]ethyl}piperidin-4-yl) benzenesulfonamide	vehicle	FST	depression	Compound 7 (5 mg/kg) significantly reduced the immobility time of mice	p<0.01
52	Zajdel 2015	Compound 10 (PZ-1404)	(3-fluoro-N-(1-{2-[(propan-2-yl)phenoxy]ethyl}piperidin-4-yl)-benzenesulfonamide)	vehicle	FST	depression	potency of the antidepressant-like activity of compound 10 was similar to that of the selective 5-HT7 receptor antagonist SB-269970, which exerted its characteristic antidepressant effect at one medium dose (10 mg/kg)	p<0.01
52	Zajdel 2015	Compound 7 (PZ-766)	4-fluoro-N-(1-{2-[(propan-2-yl)phenoxy]ethyl}piperidin-4-yl) benzenesulfonamide	vehicle	FPT	anxiety	not significant	NS
52	Zajdel 2015	Compound 10 (PZ-1404)	(3-fluoro-N-(1-{2-[(propan-2-yl)phenoxy]ethyl}piperidin-4-yl)-benzenesulfonamide)	vehicle	FPT	anxiety	compound 10 displayed anxiolytic-like properties (1.25 mg/kg) increasing the number of punished crossings by 75%	p<0.05
52	Zajdel 2015	Compound 7 (PZ-766)	4-fluoro-N-(1-{2-[(propan-2-yl)phenoxy]ethyl}piperidin-4-yl) benzenesulfonamide	PCP (induced memory impairment)	NOR	cognition	acute administration of 7 dose-dependently ameliorated PCP-induced memory deficits in rats. All the tested compounds reversed episodic memory decline at a dose of 1 mg/kg	p<0.001
52	Zajdel 2015	Compound 10 (PZ-1404)	(3-fluoro-N-(1-{2-[(propan-2-yl)phenoxy]ethyl}piperidin-4-yl)-benzenesulfonamide)	PCP (induced memory impairment)	NOR	cognition	acute administration of 10 dose-dependently ameliorated PCP-induced memory deficits in rats. All the tested compounds reversed episodic memory decline at a dose of 1 mg/kg	p<0.001

## Sheet: Receptor Activity
No.	Author / Year	Compound Name	Chemical Name	Listed in paper	Listed PDSP database	Source	Notes	SERT	NET	5-HT1A	5-HT1B	5-HT1D	5-HT1E	5-HT1F	5-HT2A	5-HT2B	5-HT2C	5-HT3	5-HT4	5-HT5a	5-HT6	5-HT7	5-HT7a	adrenergic ⍺ 1	adrenergic ⍺ 1B	adrenergic ⍺ 2A	adrenergic ⍺ 2C	DOPAMINE D1	DOPAMINE D2	DOPAMINE D3	DOPAMINE D4
1	Abbas 2009	Amisulpride	4-amino-N-[(1-ethylpyrrolidin-2-yl)methyl]-5-ethylsulfonyl-2-methoxybenzamide	yes	yes	paper (database cites paper; also includes certified data)		>10,000	>10,000	>10,000	1744	1341	>10,000		8304	13	>10,000	>10,000		>10,000	4154	11.5	135.5	>10,000	>10,000	1114	1540	>10,000	3	3.5	2369
2	Adriani 2012	LP-211	N-(4-cyanophenylmethyl)-4-(2-diphenyl)-1-piperazinehexanamide	no	yes	Hedlund 2010 (database)		812		379	215	394	> 10,000		626	67	91	> 10,000		178	1571	15
3	Adriani 2012	LP-378	N-(4-Trifluorophenylmethyl)-4-(2-diphenyl)-1-piperazinehexanamide	yes		paper		>10,000		77	47	75	>10,000		504	56	789	>10,000	3092	929	2046	5.3
3	Balcer 2019	N/A - knock out mice
4	Bonaventure 2007	SB-269970	(2R)-1-[(3-hydroxyphenyl)sulfonyl]-2-[2-(4-methyl-1-piperidinyl)ethyl]-pyrrolidine	no	yes	Lovell 2000 (database)				>10,000	1000	1584.89	6309.57	3162.28	>10,000	>10,000	>10,000		1258.93	63.0957	6309.57	1.25893			>10,000				316.228	2511.89
5	Bonaventure 2012	JNJ-18038683	(3-(4-chlorophenyl)-1,4,5,6,7,8- hexahydro-1-(phenylmethyl)pyrazolo[3,4-d]azepine 2-hydroxy-1,2,3-propanetricarboxylate)	some	no	paper	NOT KI values - pKi values	<5	<5	6.5	6.9	6.2			7.03	6.81	7.06	<5	<5	5.5	7.2	8.21		7.04	7	<5		6.15	<5
6	Canale 2015	Compound 32	(S)-2-(5-(4-([1,1'-Biphenyl]-2-yl)piperazin-1-yl)pentanoyl)-1,2,3,4-tetrahydroisoquinoline-3-carboxamide	some	no	paper				66					594						166	12
7	Canale 2016a	Compound 17	1-Methyl-N-(1-{[2-(t-butyl-2-yl)phenoxy]ethyl}piperidin-4-yl)-N-methyl-1H-pyrazole-sulfonamide	some	no	paper		(<20% at @ 1 μM)		9626					557							58							280
7	Canale 2016a	Compound 20	1-Methyl-N-{1-[2-(biphenyl-2-yloxy)ethyl]piperidin-4-yl}-N-methyl-1H-pyrazole-4-sulfonamide	some	no	paper		(<20% at @ 1 μM)		80					58							7							35
7	Canale 2016a	Compound 31	(1-methyl-N-{1-[2-(2-(t-butyl)phenoxy)ethyl]piperidin-4-yl}-N-cyclopropylmethyl-1H-pyrazole-4-sulfonamide)	some	no	paper		(<20% at @ 1 μM)		17770					1479							49							230
7	Canale 2016a	Compound 33	1-Methyl-N-{1-[2-(biphenyl-2-yloxy)ethyl]piperidin-4-yl}-N-cyclopropylmethyl-1H-pyrazole-4-sulfonamide	some	no	paper		(<20% at @ 1 μM)		159					30							10							16
8	Canale 2016b	PZ-1417 (27)	3-fluoro-N-{1-[2-(2-cyclopentylphenoxy)ethyl]piperidin-4-yl}-benzenesulfonamide; PZ-1417	some	no	paper				545					303						281	17		1525					322
8	Canale 2016b	PZ-1150 (35)	4-fluoro-N-(1-{2-[(propan-2-yl)phenoxy]ethyl}-8-azabicyclo[3.2.1]octan-3-yl)-benzenesulfonamide	some	no	paper									1295						559	1		339					60
9	Canale 2017	Compound 20	4-Fluoro-N-(1-{3-[(2-isopropylphenoxy)]propyl}piperidin-4-yl)benzenesulfonamide	some	no	paper				2081					1352						268	32							328
9	Canale 2017	Compound 25	3-chloro-N-{1-[3-(1,1-biphenyl-2- yloxy)2-hydroxypropyl]piperidin-4-yl}benzenesulfonamide	some	no	paper		low (<40% @ 1 μM)		1329					2115						295	33		no affinity (<10% @ 1 μM)					343
10	Cates 2013	Lurasidone	(3aR,4S,7R,7aS)-2-{(1R,2R)-2-[4-(1,2-benzisothiazol-3-yl)piperazin-1-ylmethyl] cyclohexylmethyl}hexahydro-4,7-methano-2H-isoindole-1,3-dione	no	yes	Ishibashi 2010 (database)				6.75					2.03							0.495		47.9		40.7	10.8		1.68
11	Chlon-Rzepa 2013	Compound 21	7-Benzyl-8-((4-(4-(3-chlorophenyl)piperazin-1- yl)butyl)amino)-1,3-dimethyl-1H-purine2,6(3H,7H)-dione hydrochloride	some	no	paper				21 ± 3					68 ± 13						> 1 µM	65 ± 5
11	Chlon-Rzepa 2013	Compound 42	8-(3-(4-(4-Fluorophenyl)piperazin-1-yl)propoxy)-1,3-dimethyl-7-(3-phenylpropyl)- 1H-purine-2,6(3H,7H)-dione hydrochloride	some	no	paper				34 ± 2					210 ± 31						717 ± 15	63 ± 4
12	Delcourte 2017	Asenapine	(3aRS,12bRS)-rel-5-Chloro-2,3,3a,12b-tetrahydro- 2-methyl-1H-dibenz[2,3:6,7]oxepino[4,5-c]pyrrole	no	yes	PDSP certified (database)				4.7	55	6.3	71		0.16	0.21	0.24	336		403/540	0.62	0.33				1624
13	Gu 2017	Compound 8j	3-(4-(3,4-dichlorophenethyl)piperazin-1-yl)benzo[d]isothiazole hydrochloride	some	no	paper		RUI, IC50 = 100 nM		0.84												12
14	Gu 2018	Compound 21n	5-Fluoro-3-(3-(4-(5-fluoro-[1,1′-biphenyl]-2-yl)piperazin-1-yl)propyl)-1H-indole hydrochloride	some	no	paper		RUI, IC50 = 25 nM		28												3.3
15	Gu 2019	Compound 19a	5-fluoro-3-(3-(4-(5-fluoro-[1,1'-biphenyl]-2-yl)piperidin-1-yl)propyl)-1H-indole	some	no	paper		RUI, IC50 = 14 nM		12												3.2
16	Guilloux 2013	Vortioxitine	1-[2-(2,4-dimethyl-phenylsulfanyl)-phenyl]-piperazine	some	no	Bang-Andersen 2011, Mork 2012, Westrich 2012 (cited in paper)		1.6		15	33	54						3.7				19
17	Guscott 2005	SB-258719 (and KO mice)	(1R)-3,N-dimethyl-N-[1-methyl-3-(4-methylpiperidin-1-yl)propyl]benzenesulfonamide	no	yes	Frobes 1998 (database)				7943.28	5011.87	3162.28	>10,000	6309.57	>10,000	5011.87	>10,000		>10,000		>10,000	31.62			>10,000				3981.07	3981.07
18	Hedlund 2005	SB-269970 (and 5HT7 KO)	(2R)-1-[(3-hydroxyphenyl)sulfonyl]-2-[2-(4-methyl-1-piperidinyl)ethyl]-pyrrolidine	no	yes	Lovell 2000 (database)				>10,000	1000	1584.89	6309.57	3162.28	>10,000	>10,000	>10,000		1258.93	63.0957	6309.57	1.25893			>10,000				316.228	2511.89
19	Hedlund 2007	SB-269970 (and 5HT7 KO)	(2R)-1-[(3-hydroxyphenyl)sulfonyl]-2-[2-(4-methyl-1-piperidinyl)ethyl]-pyrrolidine	no	yes	Lovell 2000 (database)				>10,000	1000	1584.89	6309.57	3162.28	>10,000	>10,000	>10,000		1258.93	63.0957	6309.57	1.25893			>10,000				316.228	2511.89
20	Jankowska 2020	Compound 22	N-(4-isopropylphenyl)-5-(4-(2-methoxyphenyl)piperazin-1-yl)pentanamide hydrochloride	some	no	paper	JOP-2023-5264			8												451
21	Kim 2014	Compound 1-8	N-((2′-Chlorobiphenyl-2-yl)methyl)-5-(4-(2-methoxyphenyl)piperazin-1-yl)pentanamide	yes	no	paper				20	131	418			478		26	>10,000		1178	1517	8.69
22	Kim 2016	Compound 28	1-(9H-carbazol-9-yl)-6-(4-(2-methoxyphenyl)piperazin-1-yl)hexan-1-one hydrochloride	some	no	paper				549	845	1280			1265	419	588	18% @ 10 μM		34% @ 10 μM	31% @ 10 μM	74
23	Kolaczkowski 2014	ADN-1184	1-(1-adamantyl)-N-1-naphthyl-4-nitro-1H-pyrazole-3-carboxamide	yes	no	paper				173					2		630				16	0.5		0.84			8.5	30	18	20	17
24	Kucwaj-Brysz 2018	Compound 5	5-Phenyl-3-(3-(4-(2-methoxyphenyl)piperazin-1-yl)-2-hydroxypropyl)-5-methylimidazolidine-2,4-dione hydrochloride	some	no	paper				421												10		308					1033
24	Kucwaj-Brysz 2018	Compound 6	5-Phenyl-3-(3-(4-(2-cyanophenyl)piperazin-1-yl)-2-hydroxypropyl)-5-methylimidazolidine-2,4-dione hydrochloride	some	no	paper				585												12		278					1690
24	Kucwaj-Brysz 2018	Compound 7	5-(4-Bromophenyl)-3-(3-(4-(2-methoxyphenyl)piperazin-1-yl)-2-hydroxypropyl)-5-methylimidazolidine-2,4-dione hydrochloride	some	no	paper				85												10		167		>5,000			267
24	Kucwaj-Brysz 2018	Compound 8	5-(4-Bromophenyl)-3-(3-(4-(2-cyanophenyl)piperazin-1-yl)-2-hydroxypropyl)-5-methylimidazolidine-2,4-dione hydrochloride	some	no	paper				140												7		200		>5,000			506
25	Latacz 2018	MF-8	(5-(4-fluorophenyl)-3-(2-hydroxy-3-(4-(2-methoxyphenyl)piperazin-1-yl)propyl)-5-methylhydantoin)	some	no	paper				121								16.5			10790	3		181					715
26	Lax 2018	DUQ0002-I		some	no	paper		failed primary binding	>10,000	1746												749
27	Li 2013	Vortioxitine	1-[2-(2,4-dimethyl-phenylsulfanyl)-phenyl]-piperazine	no	no	paper (cites Bang-Andersen 2011, Mork 2012, Westrich 2012)		1.6		15	33	54						3.7				19
27	Li 2013	SB-269970	(2R)-1-[(3-hydroxyphenyl)sulfonyl]-2-[2-(4-methyl-1-piperidinyl)ethyl]-pyrrolidine	no	yes	Lovell 2000 (database)				>10,000	1000	1584.89	6309.57	3162.28	>10,000	>10,000	>10,000		1258.93	63.0957	6309.57	1.25893			>10,000				316.228	2511.89
27	Li 2013	AS-19	(2S)-N,N-dimethyl-5-(1,3,5-trimethylpyrazol-4-yl)-1,2,3,4-tetrahydronaphthalen-2-amine	no	yes	Perry 2020 (database)				240												12
28	Maxwell 2019	DR-4004		no	no	Meneses 2004 (cited in paper)	NOT KI values - pKi values			6.7	<6	<6			7		<6	<6				8.7
28	Maxwell 2019	SB-269970	(2R)-1-[(3-hydroxyphenyl)sulfonyl]-2-[2-(4-methyl-1-piperidinyl)ethyl]-pyrrolidine	no	yes	Lovell 2000 (database)				>10,000	1000	1584.89	6309.57	3162.28	>10,000	>10,000	>10,000		1258.93	63.0957	6309.57	1.25893			>10,000				316.228	2511.89
29	Medina 2014	Compound 6	1-[(3E)-6-(3,4-Dihydroisoquinolin-2(1H)-yl)hex-3-en-1-yl]-1,3-dihydro-2H-indol-2-one	some	no	paper				>1000												0.7
30	Mnie-Filali 2011	SB-269970	(2R)-1-[(3-hydroxyphenyl)sulfonyl]-2-[2-(4-methyl-1-piperidinyl)ethyl]-pyrrolidine	no	yes	Lovell 2000 (database)				>10,000	1000	1584.89	6309.57	3162.28	>10,000	>10,000	>10,000		1258.93	63.0957	6309.57	1.25893			>10,000				316.228	2511.89
31	Mork 2012	Lu AA21004	1-[2-(2,4-Dimethylphenylsulfanyl)phenyl]piperazine	some	no	Bang-Anderson 2011 (cited in paper)		1.6		15	33							3.7				19
32	Partyka 2017	Compound 16	4-({4-(2-[4-(3-Chlorophenyl)piperazin-1-yl]ethyl)piperidin-1-yl}sulfonyl)isoquinoline	some	yes	paper (database cites paper)				32					157						1185	18							37
32	Partyka 2017	Compound 21	5-({4-(2-[4-(2,3-dichlorophenyl)piperazin-1-yl]ethyl)piperidin-1-yl}sulfonyl)quinoline	some	yes	paper (database cites paper)				45					286						401	55							36
33	Partyka 2019	PZ-1433 (compound 20 in Canale 2017)	(4-Fluoro-N-(1-{3-[(2-isopropylphenoxy)]propyl}piperidin-4 yl)benzenesulfonamide)	no	no	Canale 2017 (cited in paper)				2081					1352						268	32							328
33	Partyka 2019	ADN-1184	1-(1-adamantyl)-N-1-naphthyl-4-nitro-1H-pyrazole-3-carboxamide	no	no	Kolaczkowski 2014a (cited in paper)				173					2		630				16	0.5		0.84			8.5	30	18	20	17
34	Pytka 2015	HBK-14	1-{2-[2-(2,6-dimethlphenoxy)ethoxy]ethyl}-4-(2-methoxyphenyl)piperazynine hydrochloride	some	no	paper		3500		41					264							77 (IC50)		23					219
34	Pytka 2015	HBK-15	2-[2-(2-chloro-6-methylphenoxy)ethoxy]ethyl-4-(2- methoxyphenyl)piperazynine dihydrochloride	some	no	paper		529		<1 nM					109							34		13					54
35	Pytka 2017a	HBK-15	2-[2-(2-chloro-6-methylphenoxy)ethoxy]ethyl-4-(2- methoxyphenyl)piperazynine dihydrochloride	some	no	paper				<1 nM					109							34		13					54
36	Pytka 2017b	HBK-14	1-{2-[2-(2,6-dimethlphenoxy)ethoxy]ethyl}-4-(2-methoxyphenyl)piperazynine hydrochloride	some	no	Pytka 2015 (cited in paper)		3500		41					264							77 (IC50)		23					219
36	Pytka 2017b	HBK-15	2-[2-(2-chloro-6-methylphenoxy)ethoxy]ethyl-4-(2- methoxyphenyl)piperazynine dihydrochloride	some	no	Pytka 2015 (cited in paper)		529		<1 nM					109							34		13					54
37	Pytka 2018	HBK-14	1-[(2,6-Dimethylphenoxy)ethoxyethyl]-4-(2-methoxyphenyl)piperazine hydrochloride	no	no	Pytka 2015 (cited in paper)		3500		41					264							77 (IC50)		23					219
37	Pytka 2018	HBK-15	1-[(2-chloro-6-methylphenoxy)ethoxyethyl]-4-(2-methoxyphenyl)piperazine hydrochloride	no	no	Pytka 2015 (cited in paper)		529		<1 nM					109							34		13					54
38	Stroth 2015	SB-269970	(2R)-1-[(3-hydroxyphenyl)sulfonyl]-2-[2-(4-methyl-1-piperidinyl)ethyl]-pyrrolidine	no	yes	Lovell 2000 (database)				>10,000	1000	1584.89	6309.57	3162.28	>10,000	>10,000	>10,000		1258.93	63.0957	6309.57	1.25893			>10,000				316.228	2511.89
39	Volk 2008	Compound 9e'	3-{4-[4-(4-Chlorophenyl)-piperazin-1-yl]-butyl}-3-ethyl-6-fluoro-1,3-dihydro-2H-indol-2-one	yes	no	paper				1610					19.4		358				186.5	0.79		71.3				3360	950
39	Volk 2008	Compound 12d	3-{4-[4-(4-Chloro-phenyl)-piperazin-1-yl]-butyl}-1,3-dihydro-2H-indol-2-one	yes	no	paper				1800					17.5		690				580	7		42				2400	960
39	Volk 2008	Compound12e	5-Fluoro-3-[4-(4-phenyl-piperazin-1-il)-butyl]-1,3-dihydro-2H-indol-2-one	yes	no	paper				150					55		1500				1800	44		20				1900	330
40	Volk 2011	Compound 1a	3-{4-[4-(4-chlorophenyl)piperazin-1-yl]butyl}-3-ethyl-6-fluoro-1,3-dihydro-2H-indol-2-one	some	no	paper				1610					19.4							0.79		215
40	Volk 2011	Compound 2a		some	no	paper				1800					17.5							7		42
41	Wang 2019	Compound 7a	5-fluoro-3-(1-(2-((5-fluoro-[1,1'-biphenyl]-2-yl)oxy)ethyl)piperidin-4-yl)-1H-indole	some	no	paper		RUI, IC50 = 177 nM		12												25
41	Wang 2019	Compound 15g	3-(1-(2-((3',5-difluoro-[1,1'-biphenyl]-2-yl)oxy)ethyl)piperidin-4-yl)-5-fluoro-1H-indole	some	no	paper		RUI, IC50 = 85 nM		17												35
42	Waszkielewicz 2015	Compound 2	1-[(2,5-dimethylphenoxy)propyl]-4-(2-methoxyphenyl)piperazine hydrochloride	some	no	paper				<1											1809	23
42	Waszkielewicz 2015	Compound 3	1-[(2,3,5-trimethylphenoxy)propyl]-4-(2-methoxyphenyl)piperazine hydrochloride	some	no	paper				6											4465	25
42	Waszkielewicz 2015	Compound 6	1-[(2-chloro-6-methylphenoxy)ethoxyethyl]-4-(2-methoxyphenyl)piperazine hydrochloride	some	no	paper				<1											9617	34
43	Wesolowska 2006a	SB-269970	(2R)-1-[(3-hydroxyphenyl)sulfonyl]-2-[2-(4-methyl-1-piperidinyl)ethyl]-pyrrolidine	no	yes	Lovell 2000 (database)				>10,000	1000	1584.89	6309.57	3162.28	>10,000	>10,000	>10,000		1258.93	63.0957	6309.57	1.25893			>10,000				316.228	2511.89
44	Wesolowska 2006b	SB-269970	(2R)-1-[(3-hydroxyphenyl)sulfonyl]-2-[2-(4-methyl-1-piperidinyl)ethyl]-pyrrolidine	no	yes	Lovell 2000 (database)				>10,000	1000	1584.89	6309.57	3162.28	>10,000	>10,000	>10,000		1258.93	63.0957	6309.57	1.25893			>10,000				316.228	2511.89
45	Wesolowska 2007	SB-269970 (plus other antidepressants)	(2R)-1-[(3-hydroxyphenyl)sulfonyl]-2-[2-(4-methyl-1-piperidinyl)ethyl]-pyrrolidine	no	yes	Lovell 2000 (database)				>10,000	1000	1584.89	6309.57	3162.28	>10,000	>10,000	>10,000		1258.93	63.0957	6309.57	1.25893			>10,000				316.228	2511.89
46	Wrobel 2019	MW005	1-{4-[4-(5-fluoro-1H-indol-3-yl)piperidin-1-yl]butyl}-3-(1H-indol-3-yl)pyrrolidine-2,5-dione	some	yes	paper (database cites paper)				7.5					71						63	196							14
46	Wrobel 2019	compound 4A	1-{4-[4-(1H-indol-3-yl)piperidin-1-yl]butyl}-3-(5-methoxy-1H-indol-3-yl)pyrrolidine-2,5-dione	some	yes	paper (database cites paper)		705		6.3					31						81	25							16
46	Wrobel 2019	compound 4J	1-{4-[4-(1H-indol-3-yl)piperidin-1-yl]butyl}-3-(5-fluoro-1H-indol-3-yl)pyrrolidine-2,5-dione	some	yes	paper (database cites paper)		51		13					50						29	50							190
47	Zagorska 2015	Compound 8	7-Phenyl-8-[4-(N4-2′-hydroxyphenyl)-piperazin-N1-yl-butyl]-1,3-dimethyl-(1H,8H)-imidazo[2,1-f]purine-2,4-dione	some	no	paper				6												30							4
47	Zagorska 2015	Compound 9	7-Phenyl-8-[5-(N4-2′-hydroxyphenyl)-piperazin-N1-yl-pentyl]-1,3-dimethyl-(1H,8H)-imidazo[2,1-f]purine-2,4-dione	some	no	paper				9												43							24
48	Zagorska 2016	Compound 9	8-(5-(4-(2-fluorophenyl)piperazin-1-yl)pentyl)-1,3,7-trimethyl-1H-imidazo[2,1-f]purine-2,4(3H,8H)-dione	some	no	paper				2.5												30.8
49	Zajdel 2011	Compound 54	(N-Ethyl-N-[4-(1,2,3,4,4a,5,6,7,8,8a-decahydroisoquinolin-2-yl)butyl]-8-quinolinesulfonamide)	some	no	paper				1099					6281						1950	13		155
50	Zajdel 2012	Compound 36	(4-(4-{2-[4-(4-chloro-phenyl)-piperazin-1-yl]-ethyl}-piperidine-1-sulfonyl)-isoquinoline)	some	no	paper				3210					59						16650	47							60
51	Zajdel 2013	Compound 33	(N-(3-(4-(2,3-dichlorophenyl)piperazin-1-yl)propyl)quinoline-7-sulfonamide)	some	no	paper		224		14					47						257	12		186					16
51	Zajdel 2013	Compound 39	(N-(4-(4-(2,3-dichlorophenyl)piperazin-1-yl)butyl)isoquinoline-3-sulfonamide)	some	no	paper		335		34					35						454	56		255					17
52	Zajdel 2015	Compound 7 (PZ-766)	4-fluoro-N-(1-{2-[(propan-2-yl)phenoxy]ethyl}piperidin-4-yl) benzenesulfonamide	some	no	paper				436											240	0.3		629					51
52	Zajdel 2015	Compound 10 (PZ-1404)	(3-fluoro-N-(1-{2-[(propan-2-yl)phenoxy]ethyl}piperidin-4-yl)-benzenesulfonamide)	some	no	paper				356											471	9		979					102
